# Supplementary material for: Artificial Intelligence-Integrated Virtual Reality in Mental Health Care: A Scoping Review of Evidence, Clinical Applications, and Future Directions
Source: J Clin Med. 2026 May 22;15(11):3993. doi: 10.3390/jcm15113993 (PMC13257321; doi:10.3390/jcm15113993)
Supplement: Supplementary file 1 [file jcm-15-03993-s001.zip]

Archive with 2 entries (2 files):
- Supplementary Table S1 PRISMA-ScR Checklist.docx
- Supplementary Table S2_Revised.docx
